# Supplementary material for: Functional Disruption of the Tomato Putative Ortholog of HAWAIIAN SKIRT Results in Facultative Parthenocarpy, Reduced Fertility and Leaf Morphological Defects
Source: Front Plant Sci. 2019 Oct 14;10:1234. doi: 10.3389/fpls.2019.01234 (PMC6801985; doi:10.3389/fpls.2019.01234)
Supplement: Supplementary file 7 [file Table_2.xlsx]

## Sheet: Supplementary Table S3
	Supplementary Table S3. Mutation detected by whole genome sequence in TOMJPE8986 mutant.
	Chr position		Reference		TOMJPE8986 mutant		Mutation type		Indel length		DP4		Locus		Mutation		ITAG number		Annotation		Mutation type
	77539559		T		TGTTGAAAATC		IN		10		0,0,2,1		Intergenic
	77559182		C		A		SNP				0,0,2,2		Intergenic
	77564619		A		C		SNP				0,0,2,5		Intergenic
	77568885		G		A		SNP				0,0,0,4		Intragenic		Intron		Solyc01g094260		Short-chain dehydrogenase/reductase
	77570560		ATTTTTTTTTT		ATTTTTTTTT		DEL		-1		0,0,7,5		Intergenic
	77575405		TAAAA		TAAAAAAA		IN		3		0,0,6,2		Intergenic
	77575413		TAAAAAAAAA		TAAAAAA		DEL		-3		0,0,5,1		Intergenic
	77613873		C		T		SNP				0,0,5,0		Intergenic
	77616634		CTCTAGG		C		DEL		-6		0,0,12,4		Intergenic
	77634402		CTATATATATAT		CTATATATATATAT		IN		2		0,0,3,5		Intergenic
	77645645		G		A		SNP				0,0,1,10		Intergenic
	77645680		T		C		SNP				0,0,0,6		Intergenic
	77646746		C		T		SNP				0,0,0,5		Intergenic
	77646756		ATTTT		ATTTTT		IN		1		0,0,1,3		Intergenic
	77646861		A		C		SNP				0,0,1,2		Intergenic
	77649655		CCAA		CCAACCCTTCAA		IN		8		0,0,8,15		Intergenic
	77657203		A		G		SNP				0,0,6,1		Intragenic		Intron		Solyc01g094380		Glycosyltransferase CAZy family GT90
	77668870		TT		TTAT		IN		2		0,0,8,11		Intergenic
	77669474		A		G		SNP				0,0,0,3		Intergenic
	77698935		TAAAAAAAAAAAAA		TAAAAAAAA		DEL		-5		0,0,3,0		Intergenic
	77699358		C		T		SNP				0,0,2,1		Intergenic
	77699360		C		T		SNP				0,0,2,1		Intergenic
	77716816		GGTCAAAGTTAAAATTTAAAGTCAA		GGTCAA		DEL		-19		0,0,2,2		Intergenic
	77778238		GAAAAAAAA		GAAAAAAAAA		IN		1		0,0,9,5		Intergenic
	77813502		TAAAAAAA		TAAAAAAAA		IN		1		0,0,2,4		Intergenic
	77823756		CTATATATATATATATATATATATATATATA		CTATATATATATATATATATATATA CTATATATATATATATATA		IN		14		0,0,6,0		Intergenic
	77825377		A		G		SNP				0,0,1,2		Intergenic
	77828197		ATTTTTTTTT		ATTTTTTTTTT		IN		1		0,0,15,18		Intergenic
	77847249		TAA		TAAA		IN		1		0,0,0,3		Intergenic
	77851118		CTTTTTTTT		CTTTTTTT		DEL		-1		0,0,8,3		Intergenic
	77851466		GTTTTTTTTTTT		GTTTTTTTTTTTTTTT GTTTTTTTTTTTTTTTT		IN		22		0,0,1,2		Intergenic
	77860137		TATA		T		DEL		-3		0,0,7,0		Intergenic
	77860139		TA		T		DEL		-1		0,0,10,1		Intergenic
	77864047		TT		TTTTTTTATCTAAT		IN		12		0,0,1,2		Intergenic
	77877157		A		T		SNP				0,0,2,4		Intergenic
	77877791		G		A		SNP				0,0,2,1		Intergenic
	77878250		C		T		SNP				0,0,1,2		Intergenic
	77924491		C		T		SNP				0,0,2,5		Intergenic
	77925566		T		C		SNP				0,0,1,4		Intergenic
	77936371		AG		AGG		IN		1		0,0,1,1		Intergenic
	77952929		TAAAAAAA		TAAAAAAAAAA		IN		3		0,0,1,2		Intergenic
	77954142		CA		CAAAAA		IN		4		0,0,3,10		Intergenic
	77956619		TTTCTT		TTT		DEL		-3		0,0,1,2		Intergenic
	77960972		ATTT		ATT		DEL		-1		0,0,2,2		Intergenic
	77960974		TTAAAAAA		T		DEL		-7		0,0,12,13		Intergenic
	77960982		A		ATT		IN		2		0,0,0,4		Intergenic
	77966696		A		G		SNP				0,0,2,1		Intergenic
	77996898		TG		TTGAAATTCCTTTAAATTGGGTAGG		IN		23		0,0,6,7		Intergenic
	77999532		TAAG		TAG		DEL		-1		0,0,8,7		Intergenic
	78012924		A		AC		IN		1		0,0,1,2		Intergenic
	78028595		TATATATATATATATTGATTTTTA		T		DEL		-23		0,0,2,1		Intergenic
	78056159		G		A		SNP				0,0,2,0		Intergenic
	78063711		A		G		SNP				0,0,1,2		Intergenic
	78068598		T		A		SNP				0,0,2,3		Intergenic
	78069937		TG		T		DEL		-1		0,0,0,4		Intergenic
	78070101		A		G		SNP				0,0,4,0		Intergenic
	78070112		C		T		SNP				0,0,3,6		Intergenic
	78070176		C		T		SNP				0,0,1,4		Intergenic
	78070181		CT		C		DEL		-1		0,0,1,4		Intergenic
	78070541		TAAA		TAA		DEL		-1		0,0,1,2		Intergenic
	78081904		CTTTTTTTTT		CTTTTTTTTTTT		IN		2		0,0,16,17		Intergenic
	78102073		A		G		SNP				0,0,3,4		Intergenic
	78109737		AG		A		DEL		-1		0,0,2,4		Intergenic
	78145136		ATTTTTTTTTTTTT		ATTTTTTTT		DEL		-5		0,0,15,10		Intergenic
	78162693		A		AATAATAAC		IN		8		0,0,12,16		Intergenic
	78179767		TC		TCCTTCCCCC		IN		8		0,0,4,2		Intragenic		Intron		Solyc01g095050		Negatively light-regulated protein
	78187316		T		C		SNP				0,0,0,3		Intergenic
	78199775		T		C		SNP				0,0,0,2		Intergenic
	78200326		ATT		ATTCGTCTT ATTCGTCTTT		IN		17		0,0,13,4		Intergenic
	78200328		T		TCGTC		IN		4		0,0,2,1		Intergenic
	78204857		T		TTA		IN		2		0,0,1,2		Intergenic
	78219224		C		CAAA		IN		3		0,0,17,18		Intergenic
	78219868		GT		GTATATATATATATAT GTATATATATATATATAT		IN		33		0,0,2,2		Intergenic
	78226508		GA		GAGTTCTCTGTAAAAAAAAAA		IN		19		0,0,3,0		Intergenic
	78239413		ATCT		ACT		DEL		-1		0,0,0,2		Intergenic
	78241726		ATTTTTTT		ATTTTTTTT		IN		1		0,0,4,8		Intergenic
	78242122		TAAAAAA		TAAAAAAA		IN		1		0,0,2,2		Intergenic
	78243106		C		T		SNP				0,0,8,5		Intergenic
	78243493		AAG		AAGGAG		IN		3		0,0,14,11		Intergenic
	78257826		C		T		SNP				0,0,2,1		Intergenic
	78282836		ATTTTTTT		ATTTTTTTTTTT ATTTTTTTTTTTT		IN		18		0,0,4,3		Intergenic
	78297452		C		T		SNP				0,0,4,3		Intergenic
	78299534		TAAAA		TAAA		DEL		-1		0,0,4,6		Intergenic
	78321668		C		T		SNP				0,0,1,2		Intragenic		Intron		Solyc01g095210		Golgin candidate 4
	78325913		T		TA		IN		1		0,0,5,4		Intergenic
	78326678		T		TC		IN		1		0,0,2,0		Intergenic
	78326848		A		T		SNP				0,0,8,5		Intergenic
	78330428		GAAAAAA		GAAAAAAA		IN		1		0,0,5,1		Intergenic
	78339338		AATT		A		DEL		-3		0,0,2,4		Intergenic
	78358432		AA		AATA		IN		2		0,0,20,16		Intragenic		Intron		Solyc01g095280		Protein ABIL1
	78369083		G		T		SNP				0,0,13,26		Intergenic
	78371849		CGG		CG		DEL		-1		0,0,0,4		Intergenic
	78373612		CTTTTTTTTTTTT		CTTTTTTTTTTT		DEL		-1		0,0,9,9		Intergenic
	78394813		GA		GAGATATATATATA		IN		12		0,0,2,3		Intergenic
	78395012		TAAA		T		DEL		-3		0,0,3,8		Intergenic
	78396004		TTA		T		DEL		-2		0,0,2,4		Intergenic
	78399813		TGGGGG		TGGGGGGGG TGGGGGGG		IN		12		0,0,3,0		Intergenic
	78401604		AT		ATGT		IN		2		0,0,7,6		Intergenic
	78412581		C		A						0,0,5,5		Intragenic		Exon		Solyc01g095370		F-box family protein		MISSENSE
	78423009		ATTTTTTTTTT		ATTTTTTTTTTTT		IN		2		0,0,11,12		Intergenic
	78428776		GAAAAAAAAA		GAAAAAAAA		DEL		-1		0,0,13,12		Intergenic
	78445362		A		ACT		IN		2		0,0,3,0		Intergenic
	78445365		CGTATTCTAAT		C		DEL		-10		0,0,2,3		Intergenic
	78449108		TAAA		TAAAAAAA,TTAAAAAAA		IN		14		0,0,3,2		Intergenic
	78455146		TT		TTTTGTAT		IN		6		0,0,2,3		Intergenic
	78455157		C		G		SNP				0,0,3,0		Intergenic
	78456827		G		T		SNP				0,0,0,3		Intergenic
	78458696		TA		T		DEL		-1		0,0,15,19		Intergenic
	78459862		AGG		AG		DEL		-1		0,0,16,12		Intergenic
	78470376		TTTT		TTTTCTTCTATTCATTT		IN		13		0,0,1,2		Intergenic
	78480109		C		T		SNP				0,0,20,21		Intragenic		Exon						SILENT
	78490713		ATGT		AGT		DEL		-1		0,0,9,9		Intergenic
	78492565		TTA		TTAGTA		IN		3		0,0,1,3		Intergenic
	78494490		TT		TTGT		IN		2		0,0,0,2		Intragenic		Intron		Solyc01g095490		Ubiquitin-conjugating enzyme E2 8
	78502264		TAAAAAAAAAA		TAAAAAAAAAAAAA		IN		3		0,0,0,3		Intergenic
	78506934		A		G		SNP				0,0,7,2		Intergenic
	78506970		A		AATTT		IN		4		0,0,9,3		Intergenic
	78511265		AATTATACAATTGTGCATTATACAATTG		AATTATACAATTG		DEL		-15		0,0,6,0		Intergenic
	78521534		GAAA		GAAAA		IN		1		0,0,3,1		Intergenic
	78525783		A		AG		IN		1		0,0,2,1		Intragenic		Intron		Solyc01g095540		UDP-galactose transporter 6
	78530835		GA		GATAA		IN		3		0,0,2,3		Intergenic
	78534699		CG		CGG		IN		1		0,0,1,3		Intergenic
	78550413		TTATATATATATATATATAT		TTATATATATATATATAT		DEL		-2		0,0,9,13		Intergenic
	78552360		GAAAAAAA		GAAAAAA		DEL		-1		0,0,2,3		Intergenic
	78552753		A		G		SNP				0,0,6,0		Intergenic
	78554231		TAAAAAAA		TAAAAAA		DEL		-1		0,0,6,6		Intergenic
	78565649		AG		AGG		IN		1		0,0,5,0		Intergenic
	78566767		CAAAAAAAAAAAAA		CCAAAAAAAAAAAAAAAAAA CCAAAAAAAAAAAAAAAAAAAAA		IN		30		0,0,9,9		Intergenic
	78575373		A		C		SNP				0,0,2,2		Intergenic
	78580744		T		TA		IN		1		0,0,16,18		Intergenic
	78581949		TAAAA		TAAAAAAA		IN		3		0,0,20,24		Intragenic		5'UTR		Solyc01g095610		Leaf senescence protein-like
	78585937		AT		ATGT		IN		2		0,0,1,4		Intergenic
	78597378		TAAAA		TTAAAAA		IN		2		0,0,25,18		Intergenic
	78609163		AT		ATT		IN		1		0,0,2,2		Intergenic
	78609397		C		T		SNP				0,0,0,10		Intergenic
	78609698		C		G		SNP				0,0,7,0		Intergenic
	78610070		T		C		SNP				0,0,2,3		Intergenic
	78610131		G		A		SNP				0,0,6,0		Intergenic
	78610145		G		A		SNP				0,0,8,0		Intergenic
	78613428		T		TATATATATA		IN		9		0,0,2,6		Intergenic
	78654220		TAAAAAAAAA		TAAAAAAAA		DEL		-1		0,0,6,6		Intergenic
	78657913		ATATCCTTTTATAGGCATTAT		ATAT		DEL		-17		0,0,1,8		Intergenic
	78670742		TAAAAAAAA		TAAAAAAA		DEL		-1		0,0,6,8		Intergenic
	78680074		T		C		SNP				0,0,2,8		Intergenic
	78680084		T		A		SNP				0,0,1,5		Intergenic
	78682851		TCCC		TCC		DEL		-1		0,0,2,5		Intergenic
	78682852		CCCAAAAAA		CA,C		DEL		-5		0,0,14,17		Intergenic
	78716065		GGAA		GA		DEL		-2		0,0,25,18		Intergenic
	78737214		CCCCCCCCCCCCCCGC		CC		DEL		-14		0,0,0,4		Intragenic		Intron		Solyc01g095790		Splicing factor 3a subunit 3
	78738863		GAA		GAAGAAGTCGAAAA GAAAA		IN		17		0,0,13,23		Intergenic
	78743087		GAAAAAAAAAAA		GAAAAAAAAAA		DEL		-1		0,0,19,14		Intergenic
	78750805		AATT		AATTAATTGATTGATT		IN		12		0,0,16,14		Intergenic
	78752608		T		G		SNP				0,0,2,3		Intergenic
	78773387		AA		AATCTTA		IN		5		0,0,10,4		Intergenic
	78809713		ATT		AATTT		IN		2		0,0,13,12		Intragenic		Intron		Solyc01g095900		Protein TIF31 homolog
	78818796		CT		C		DEL		-1		0,0,4,1		Intragenic		Intron		Solyc01g095910		Membrane protein-like
	78820474		A		G		SNP				0,0,0,4		Intragenic		Intron		Solyc01g095910		Membrane protein-like
	78820882		A		C		SNP				0,0,6,0		Intragenic		Intron		Solyc01g095910		Membrane protein-like
	78827101		C		T		SNP				0,0,1,1		Intragenic		3'UTR		Solyc01g095920		O-methyltransferase family 3
	78835495		GTGTAATGTCGATCAACACTCCTTCGCGTAT		GT		DEL		-29		0,0,2,1		Intergenic
	78835499		AATGTCGATCAACACTCCTTCGCG		A		DEL		-23		0,0,3,0		Intergenic
	78855312		A		T		SNP				0,0,8,2		Intergenic
	78885498		A		AC		IN		1		0,0,1,3		Intergenic
	78886850		G		A		SNP				0,0,4,3		Intergenic
	78886897		G		A		SNP				0,0,2,1		Intergenic
	78890355		T		TTAAA TTAA		IN		9		0,0,9,16		Intergenic
	78892115		CA		CATA		IN		2		0,0,4,2		Intergenic
	78910209		A		G		SNP				0,0,6,0		Intergenic
	78910284		G		A		SNP				0,0,4,0		Intergenic
	78910457		TAAAATATAAAAATATA		TAAAATATA		DEL		-8		0,0,20,0		Intergenic
	78917632		ATT		ATTTT ATTTTT		IN		9		0,0,11,6		Intergenic
	78924648		C		CTTTTT CTTTTTTT CTTTTTT		IN		22		0,0,5,8		Intergenic
	78926956		AAT		AATAT		IN		2		0,0,11,14		Intergenic
	78937346		T		G		SNP				0,0,2,1		Intergenic
	79090056		GTTTTTTTTTT		GTTTTTTTTTTTTT		IN		3		0,0,14,13		Intergenic
	79099631		CTTTTTTTTTTTT		CTTTTTTTTTTTTTTTT CTTTTTTTTTTTTTTT		IN		21		0,0,9,11		Intergenic
	79254934		GAA		GGAAA,GAAA		IN		7		0,0,0,4		Intragenic		Intron		Solyc01g096390		DNA-directed RNA polymerase
	79264270		T		TTA		IN		2		0,0,19,20		Intragenic		Intron		Solyc01g096400		Unknown Protein
	79264674		CTTTTTTTTTTTTT		CTTTTTTTTTTTTTTT		IN		2		0,0,3,3		Intragenic		Intron		Solyc01g096400		Unknown Protein
	79283650		GTATATATATATATATATATATATATATATATATATATATATATATA		GTATATATATATATATATATATATATATATATATATATATATATA		DEL		-2		0,0,2,0		Intergenic
	79441331		TAAAAAAAA		TAAAAAAAAA		IN		1		0,0,11,6		Intergenic
	79441344		ATTTTTTTTT		ATTTTTTTTTT		IN		1		0,0,14,3		Intergenic
	79572361		ATTTTTTTTTTTTT		ATTTTTTTTTTTTTTT		IN		2		0,0,17,11		Intergenic
	79576064		TAAAAAAA		TAAAAAAAA		IN		1		0,0,8,11		Intergenic
	79576093		ATTTTTT		ATTTTTTT		IN		1		0,0,8,0		Intergenic
	79597420		GAAAAAAAAAA		GAAAAAAAAAAA		IN		1		0,0,9,15		Intragenic		Intron		Solyc01g096830		Calcium-transporting ATPase 1
	79782920		TTATATATATATATATATATATATATATATATATATATATATATATAT		TTATATATATATATATATATATATATATATATATATATATATATAT TTATATATATATATATATATATATATATATATATATATATATATATATAT		IN		49		0,0,3,1		Intragenic		Intron		Solyc01g097050		Nucleic acid binding protein
